# Supplementary material for: VestAid: A Tablet-Based Technology for Objective Exercise Monitoring in Vestibular Rehabilitation
Source: Sensors (Basel). 2021 Dec 15;21(24):8388. doi: 10.3390/s21248388 (PMC8706065; doi:10.3390/s21248388)
Supplement: Supplementary file 1 [file sensors-21-08388-s001.zip]

Archive with 1 entries (1 files):
- sensors-1502079-supplementary.pdf
